# Supplementary material for: Rhizosphere Fungal Dynamics in Sugarcane during Different Growth Stages
Source: Int J Mol Sci. 2023 Mar 16;24(6):5701. doi: 10.3390/ijms24065701 (PMC10052501; doi:10.3390/ijms24065701)
Supplement: Supplementary file 1 [file ijms-24-05701-s001.zip]

Archive with 1 entries (1 files):
- ijms-2226913-supplementary.pdf
